# Supplementary material for: Effect of a Gluten-Free Diet on the Intestinal Microbiota of Women with Celiac Disease
Source: Antibiotics (Basel). 2025 Aug 2;14(8):785. doi: 10.3390/antibiotics14080785 (PMC12382989; doi:10.3390/antibiotics14080785)
Supplement: Supplementary file 1 [file antibiotics-14-00785-s001.zip]

Archive with 1 entries (1 files):
- antibiotics-3680446-supplementary.pdf
